# Supplementary material for: Sensory Modulation in Children with Developmental Coordination Disorder Compared to Autism Spectrum Disorder and Typically Developing Children
Source: Brain Sci. 2022 Aug 31;12(9):1171. doi: 10.3390/brainsci12091171 (PMC9496992; doi:10.3390/brainsci12091171)
Supplement: Supplementary file 1 [file brainsci-12-01171-s001.zip]

Archive with 1 entries (1 files):
- brainsci-1878457-supplementary.pdf
